# Supplementary material for: The Impact of Salinity in the Irrigation of a Wild Underutilized Leafy Vegetable, Sonchus oleraceus L
Source: Plants (Basel). 2024 Jun 4;13(11):1552. doi: 10.3390/plants13111552 (PMC11174866; doi:10.3390/plants13111552)
Supplement: Supplementary file 1 [file plants-13-01552-s001.zip]

Archive with 1 entries (1 files):
- plants-2939514-supplementary.pdf
